# Supplementary material for: Pan-genome analyses of 24 Shewanella strains re-emphasize the diversification of their functions yet evolutionary dynamics of metal-reducing pathway
Source: Biotechnol Biofuels. 2018 Jul 17;11:193. doi: 10.1186/s13068-018-1201-1 (PMC6048853; doi:10.1186/s13068-018-1201-1)
Supplement: Supplementary file 1 — Additional file 1: Table S1. Summary of homologous genes identified by OrthoMCL. Protein sequences from 24 Shewanella genomes were used as input for OrthoMCL orthologous gene clustering (Input Genes). Clusters containing single genes or genes from a single strain were eliminated (Clusters). Genes from a single strain (Clustered as single strain). [file 13068_2018_1201_MOESM1_ESM.xlsx]

## Sheet: OrthoMCL_summary3
Table S1. Summary of homologous genes identified by OrthoMCL.
	Input genes	Clustered genes	% Clustered	% Core	Clusters	Cluster as single species	Unclustered
Total	101203	95627	94.4903	44.5362	7830	225	5576
S. putrefaciens CN-32	3972	3885	97.8097	47.281	3775	4	87
S. amazonensis SB2B	3645	3434	94.2112	51.5226	3369	4	211
S. piezotolerans WP3	4933	4180	84.7355	38.0701	3943	29	753
S. halifaxensis HAW-EB4	4278	4065	95.021	43.899	3937	12	213
S. denitrificans OS217	3754	3298	87.853	50.0266	3150	20	456
S. pealeana ATCC 700345	4241	4096	96.581	44.282	3935	14	145
S. woodyi ATCC 51908	4880	4258	87.2541	38.4836	4070	28	622
S. loihica PV-4	3859	3672	95.1542	48.6655	3595	1	187
S. baltica OS223	4245	4127	97.2203	44.2403	4023	0	118
S. putrefaciens 200	4176	3915	93.75	44.9713	3713	36	261
S. baltica OS678	4471	4397	98.3449	42.004	4277	0	74
S. baltica OS195	4499	4429	98.4441	41.7426	4270	2	70
S. sp. W3-18-1	4044	3909	96.6617	46.4392	3811	3	135
S. sediminis HAW-EB3	4497	4128	91.7945	41.7612	3939	16	369
S. violacea DSS12	4346	3643	83.8242	43.2121	3517	28	703
S. sp. MR-4	3924	3868	98.5729	47.8593	3799	2	56
S. sp. MR-7	4006	3909	97.5786	46.8797	3839	2	97
S. baltica OS117	4375	4318	98.6971	42.9257	4117	4	57
S. oneidensis MR-1	4065	3848	94.6617	46.1993	3669	3	217
S. baltica OS155	4307	4249	98.6534	43.6034	4014	2	58
S. frigidimarina NCIMB 400	4029	3682	91.3874	46.6121	3536	10	347
S. baltica BA175	4223	4133	97.8688	44.4708	4075	1	90
S. sp. ANA-3	4111	3968	96.5215	45.6823	3884	2	143
S. baltica OS185	4323	4216	97.5249	43.4421	4096	2	107
Protein sequences from 24 Shewanella genomes were used for OrthoMCL orthologous gene clustering (Input Genes). Clusters containing single genes or genes from a single species were eliminated (Clusters). Genes from a single species (Clustered as single species).
