# Supplementary material for: Pan-genome analyses of 24 Shewanella strains re-emphasize the diversification of their functions yet evolutionary dynamics of metal-reducing pathway
Source: Biotechnol Biofuels. 2018 Jul 17;11:193. doi: 10.1186/s13068-018-1201-1 (PMC6048853; doi:10.1186/s13068-018-1201-1)
Supplement: Supplementary file 8 — Additional file 8: Table S3. Genomes and strains used in this study. Organism information is collected from NCBI. [file 13068_2018_1201_MOESM8_ESM.xlsx]

## Sheet: Sheet1
Table S3. Genomes and strains used in this study
Strain name	Geographical origin	Isolation site Characteristics	Genome Size	RefSeq accession number
S. amazonensis SB2B	Amapa River Brazil	Sediment:suboxic conditions: 1m	4306142	NC_008700
S. sp. ANA-3	Woods Hole, Massachusetts, USA	Brackish water:arsenic-treated wooden pier	5396476	NC_008577
S. baltica BA175	Baltic sea	Oxic-Anoxic interface of Baltic sea: 120 m	5066051	NC_017571
S. baltica OS117	Baltic sea	chemocline : 130 m	5242964	NC_017579
S. baltica OS155	Baltic sea	Sea water: oxic zone:2ml per liter of oxygen: 90 m	5127376	NC_009052
S. baltica OS185	Baltic sea	Sea water;oxic-anoxic interface: 120 m	5229686	NC_009665
S. baltica OS195	Baltic sea	Sea water;anoxic zone: 140 m	5347283	NC_009997
S. baltica OS223	Baltic sea	Sea water;oxic-anoxic interface: 120 m	5145902	NC_011663
S. baltica OS678	Baltic sea	Low oxygen zone: just above the chemocline: 110 m	5288069	NC_016901
S. denitrificans OS217	Baltic sea	Sea water;oxic-anoxic interface: 120 m	4545906	NC_007954
S. frigidimarina NCIMB 400	Coast of Aberdeen, UK	Sea water: North sea	4845257	NC_008345
S. halifaxensis HAW-EB4	Halifax Harbor, Nova Scotia, Canada	Sediments: munitions dumping area: 215 m	5226917	NC_010334
S. loihica PV-4	Hawaiian Sea mount, US	Iron-rich mat: hydrothermal vent: 1325 m	4602594	NC_009092
S. sp. MR-4	Black sea	Sea-water:oxic zone:16 oC : 5m	4706287	NC_008321
S. sp. MR-7	Black sea	Sea-water:anoxic zone: high NO3 :60 m	4792610	NC_008322
S. oneidensis MR-1	Lake Oneida, NY, USA	Sediment: anaerobic:MN (IV) reduction	4969811	NC_004347
S. pealeana ATCC 700345	Atlantic squid	Microbial community colonizing the accessory nidamental gland of the squid Lologo pealei	5174581	NC_009901
S. piezotolerans WP3	West Pacific site	Sediment: under 1914 m of water	5396476	NC_011566
S. putrefaciens 200	Alberta, Canada	Crude-oil pipeline	4840251	NC_017566
S. putrefaciens CN-32	Albuquerque, New Mexico, USA	Sub surface:Shale Sandstone: 250 m	4659220	NC_009438
S. sediminis HAW-EB3	Halifax Harbor, Nova Scotia, Canada	Sediment: 50 nautical miles from shore	5517674	NC_009831
S. violacea DSS12	Ryuki Trench, Philippine Sea	Sediment: 5110 m	4962103	NC_014012
S. sp. W3-18-1	Washington coast, Pacific Ocean	Marine sediment: under 997 m of oxic	4708380	NC_008750
S. woodyi ATCC 51908	Alborean Sea	detritus at a dept of 370 m in seawater	5935403	NC_010506
Data for organisms are collected from NCBI.
